# Supplementary material for: Hypothalamic CNTF volume transmission shapes cortical noradrenergic excitability upon acute stress
Source: EMBO J. 2018 Sep 12;37(21):e100087. doi: 10.15252/embj.2018100087 (PMC6213283; doi:10.15252/embj.2018100087)
Supplement: Supplementary file 3 — Movie EV1 [file EMBJ-37-e100087-s003.zip]

Archive with 8 entries (5 files):
- MovieEV1/
- MovieEV1/EMBOJ-2018-MovieEV1Legend.docx
- __MACOSX/
- __MACOSX/MovieEV1/
- __MACOSX/MovieEV1/._EMBOJ-2018-MovieEV1Legend.docx
- MovieEV1/MovieEV1.mpg
- __MACOSX/MovieEV1/._MovieEV1.mpg
- __MACOSX/._MovieEV1
