# Supplementary material for: Hypothalamic CNTF volume transmission shapes cortical noradrenergic excitability upon acute stress
Source: EMBO J. 2018 Sep 12;37(21):e100087. doi: 10.15252/embj.2018100087 (PMC6213283; doi:10.15252/embj.2018100087)
Supplement: Supplementary file 4 — Movie EV2 [file EMBJ-37-e100087-s004.zip]

Archive with 8 entries (5 files):
- MovieEV2/
- MovieEV2/EMBOJ-2018-100087R2_MovieEV2.docx
- __MACOSX/
- __MACOSX/MovieEV2/
- __MACOSX/MovieEV2/._EMBOJ-2018-100087R2_MovieEV2.docx
- MovieEV2/MovieEV2.mpg
- __MACOSX/MovieEV2/._MovieEV2.mpg
- __MACOSX/._MovieEV2
